# Supplementary material for: Using fine‐scale spatial genetics of Norway rats to improve control efforts and reduce leptospirosis risk in urban slum environments
Source: Evol Appl. 2017 Feb 23;10(4):323–37. doi: 10.1111/eva.12449 (PMC5367079; doi:10.1111/eva.12449)
Supplement: Supplementary file 2 [file EVA-10-323-s002.txt]

Title line:"Genotype data from Richardson et al 2017_Evolutionary Applications; formatted as 3 digit Genepop data for 16 microsatellite loci and divided by geographic sampling areas as described in the Supporting Information"																	
D3Wox12																	
D4Wox7																	
D1Wox23																	
D6Wox2																	
D4Cebr2																	
D19Wox11																	
D10Mit5																	
D6Cebr1																	
D12Wox1																	
D5Rat33																	
D20Rat46																	
D12Rat76																	
D16Rat81																	
D5Cebr1																	
D10Rat20																	
D7Rat97																	
POP																	
V1A_103711.02	","	106118	142142	206210	101121	137137	220224	148148	231231	392400	134136	141149	95105	150152	224226	116128	0
V1A_103712.01	","	118118	134142	210210	121129	129137	220224	142148	225231	392400	122134	141141	101105	158160	0	112116	174196
V1A_103721.01	","	114118	130142	190210	101125	149149	208220	142148	225231	400408	136140	141171	87095	152160	224226	112128	174196
V1A_103722.02	","	118118	130134	190210	101133	137149	216220	148148	231239	400400	134136	141149	87101	152152	224226	112120	174176
V1A_103731.01	","	110118	130142	210210	121121	137137	220220	142148	231231	400400	122136	141149	87101	152160	226226	112128	174174
V1A_103731.02	","	114118	134134	198210	121121	135149	212220	148148	237237	400412	122136	141149	87103	152160	226234	112116	178186
V1A_103734.01	","	110118	142142	202214	125125	129137	208220	142148	231231	392400	136136	141149	91101	154160	226226	116120	174186
V1A_109011.01	","	118118	130142	190210	125125	129145	208220	148148	225237	392404	134134	149149	103107	150152	216234	120120	172196
V1A_109012.01	","	118118	130142	210210	121125	137149	220220	148148	225225	392400	134134	141149	87101	152160	224226	116120	176186
V1A_109014.01	","	110118	130142	190210	121125	137149	220220	148148	231231	400412	136136	149149	101105	152154	0	120120	176186
V1A_121531.02	","	114118	130142	202210	121133	129137	220224	142148	231231	392412	134136	149149	101105	154160	226226	112120	178196
V1A_121533.02	","	118118	130142	190206	121121	129137	220220	148148	231231	392400	134134	141175	87101	148152	226226	120120	174176
POP																	
V1B_100321.01	","	114118	130134	206210	121129	129137	208224	148148	225231	392400	122136	149149	101101	160160	224228	116120	174186
V1B_100322.01	","	110118	134142	190214	125125	135135	208208	142148	225225	400408	122136	141149	91107	152152	226226	116120	174176
V1B_103212.01	","	110118	134142	190190	125125	147149	224224	148148	237237	400400	134136	149149	107107	160160	226234	112120	174174
V1B_103231.01	","	106118	130130	202206	121125	129149	208220	148148	225231	400412	136136	141141	91107	148152	226228	112112	174174
V1B_105513.01	","	122122	130130	190210	121129	135137	208220	148148	231237	400408	134136	141149	101105	152160	226226	112116	178186
V1B_105513.02	","	114118	130134	190198	117129	129149	212220	148148	231231	392400	78078	141149	101103	152156	226226	0	174174
V1B_105522.02	","	114118	130134	210214	121121	137149	208220	148148	231239	400400	136136	141149	101107	160160	226226	112120	174186
V1B_105531.02	","	106110	130130	210214	121125	137149	208208	142148	231239	400400	122136	141149	101103	160160	226226	112112	174176
V1B_105532.01	","	106118	130130	206210	121121	137149	208220	142148	225239	400400	122136	149149	101101	152160	226226	112120	174174
V1B_109612.01	","	114118	134134	190206	121129	149149	208220	148148	237237	400408	112136	0	101107	158160	226234	112116	174178
V1B_109612.02	","	118122	142142	190190	117121	135149	220220	140148	231231	392400	136140	0	101101	148152	226226	112116	174174
V1B_109613.02	","	0	134142	210210	129129	137137	208208	140148	225231	400400	136136	141141	101107	148160	226226	112116	178186
V1B_109614.01	","	114118	134142	198214	125125	135145	220220	148148	231243	392408	122132	149149	87101	152160	226234	112112	174178
V1B_109631.02	","	106118	130142	206210	101121	137149	208208	148148	225231	400408	112122	149149	95101	148160	224234	112120	174176
V1B_109632.02	","	114118	130130	190210	101129	135149	208224	142148	231239	392408	122136	149149	101101	152154	224228	112128	176186
V1B_14	","	118118	130134	190210	0	129149	208208	146148	231231	0	132136	141149	87091	152152	226228	116116	174178
V1B_150	","	110118	130130	198210	125133	145149	202208	146148	231231	392400	122130	141149	101101	160160	226226	112112	174176
V1B_151	","	118118	130134	202206	125129	129149	202208	146148	231239	400408	112122	141141	101103	152160	226230	116116	176178
V1B_152	","	106110	130130	190206	133133	137149	208208	140148	231241	400400	132134	141149	101101	160160	234234	112120	176176
V1B_153	","	118118	130138	190206	121121	135149	0	148148	237239	392404	0	141149	95101	160160	226226	112116	0
V1B_154	","	110118	134142	202210	125129	149153	0	146148	231237	400400	136136	141141	103107	152152	226226	112116	186186
V1B_155	","	110118	130130	0	0	0	0	0	0	0	0	141141	0	158160	0	114116	0
V1B_156	","	110118	130130	190190	0	0	0	146148	0	0	0	141141	0	0	0	114116	172174
V1B_157	","	118118	130130	210210	121125	0	0	140142	231237	392400	130136	149149	101101	160160	226226	112116	176176
V1B_158	","	118118	130130	210210	121125	129135	220220	146148	225241	400400	122136	141175	87107	160160	226226	112116	178178
V1B_16	","	106118	134134	190214	121121	129149	208208	148148	235237	0	136136	149175	0	148160	226226	112112	176186
V1B_17	","	118118	134142	190210	121125	129153	220220	140148	237239	0	136136	141175	105107	152160	226226	116120	174178
V1B_171	","	106118	130138	206210	121125	145149	208208	140148	231241	392404	122134	149149	101107	148160	226234	116120	174176
V1B_173	","	110110	130134	190206	121125	0	202216	142148	225241	392392	122136	149175	91107	152160	226234	116116	174178
V1B_18	","	110118	130138	206210	121121	143145	220224	140148	0	0	134136	141141	101107	158160	226226	116116	174178
V1B_19	","	118118	138142	214214	101129	135145	208220	148148	231237	0	130134	141175	87101	148152	226226	110112	174186
V1B_20	","	118118	130134	0	121125	149149	184208	142148	229231	0	136136	141149	101105	148152	226226	110116	174174
V1B_21	","	114118	130130	206210	121125	137149	208220	0	231241	0	134136	141149	95105	148152	226226	110116	174174
V1B_22	","	118118	130134	206210	121129	135137	208220	146148	231231	0	122136	149171	91107	152160	0	110116	178178
V1B_23	","	118122	134142	190190	121121	129135	208216	146148	231231	0	134136	167171	95107	152160	226232	112116	176186
V1B_25	","	106118	130130	190206	121129	0	216224	148148	231239	0	134136	141149	101107	154160	228234	114116	176176
V1B_49	","	118118	142142	190210	101121	129135	220220	148148	231239	0	136136	141149	101107	160160	226226	116120	0
V1B_53	","	114118	130134	202210	121125	137149	212220	140148	225231	400400	122130	141175	101107	148152	226226	110116	174176
V1B_57	","	110118	134142	190210	117125	145149	220220	146148	225237	0	132136	149149	107107	160160	226226	110120	174180
V1B_60	","	114122	130134	190190	101129	135135	208220	148148	233241	0	132136	149175	101101	152152	232232	112116	176176
V1B_64	","	118118	134142	206206	121121	135149	220224	142142	231237	0	134136	149163	107107	152160	226226	110112	174176
POP																	
V1C_102711.02	","	106118	142142	198206	117121	137149	220220	140148	237243	400400	130134	149149	91105	160160	226226	116116	174176
V1C_102712.01	","	114118	130142	210214	101129	137145	220224	142148	231241	400400	136136	149149	87091	148152	226226	112116	176178
V1C_102714.01	","	106114	142142	190198	121121	137145	220220	148148	231237	392400	134136	149149	105105	152160	226226	112116	174174
V1C_102731.01	","	110118	130130	198198	101117	137149	212220	148148	231231	400408	122136	149149	91101	156160	226226	112114	174186
V1C_102732.01	","	114118	130138	210210	101129	137137	220220	148148	225237	392400	132136	149171	91103	152152	226226	112116	186196
V1C_110212.01	","	110118	130130	190190	121125	135135	220224	142142	231241	400400	136136	163175	87101	152160	226226	116116	176176
V1C_110223.02	","	118118	130142	210210	101121	129149	212220	148148	225241	392412	134136	141149	103103	160160	226226	114116	174178
V1C_111511	","	110118	134134	190190	125125	135137	208220	142148	223225	400412	130132	141149	105107	148150	226226	112112	176186
V1C_121412.01	","	106118	142142	190190	121125	129137	208208	140148	225225	400400	122134	0	0	152160	0	112120	174186
V1C_121414.01	","	118118	134134	190210	121129	135149	208212	140148	231237	392408	122136	141149	95101	148156	226226	112120	174174
V1C_124431	","	118118	130134	210214	125125	137149	220224	148148	223225	404412	130134	149175	91107	148160	224226	116116	176186
V1C_124432.02	","	114118	130134	210214	101121	135149	220220	148148	223237	400408	134136	149149	87087	148152	226226	114116	176178
V1C_124433.01	","	114118	130130	190214	125125	129149	220224	148148	225231	400412	134136	149175	107107	148160	224224	110110	174176
POP																	
V1D_104914.01	","	110118	130134	190214	129129	129137	208208	140148	225233	400412	130136	141149	87091	148152	226234	116116	172174
V1D_104923.01	","	114118	130130	0	121129	137137	208220	146148	225231	400412	130136	141141	87107	152160	226234	116120	176186
V1D_105313.01	","	118118	130134	190210	121129	137137	208208	148148	225231	400400	136136	141157	87105	152152	226228	112116	174186
V1D_108011.01	","	118118	134134	190210	101125	135135	212220	148148	231231	392400	130136	149149	103107	148160	226234	110116	174178
V1D_108012.01	","	110114	130134	198198	125125	135135	220224	148148	225231	392400	130130	149149	0	158160	234234	0	174186
V1D_108022.01	","	102110	102102	290290	0	159161	180180	148154	317326	364364	120120	147147	65065	156164	214228	96096	192192
V1D_109111.01	","	110118	130142	206210	121125	135149	216220	148148	231239	392400	134136	0	87105	152152	226226	112120	176186
V1D_109113.02	","	110118	134134	190214	125125	129145	208220	148148	225237	400408	114130	0	0	152152	234234	120120	178178
V1D_115022.01	","	118118	134134	198210	129129	129149	220220	148148	231243	392408	132136	149149	91105	148160	224226	110116	174186
V1D_116012.01	","	118118	134134	190210	121125	145149	208224	148148	237237	400400	136140	0	87087	152160	226234	112120	178186
V1D_118111.01	","	114118	134142	206210	121125	129135	220220	148148	231231	392392	130136	149175	87107	158160	234234	110116	172196
V1D_118112.01	","	118118	130142	210210	125129	129149	212220	142148	231231	412420	150150	149149	87107	158160	226234	116116	178186
V1D_118112.02	","	0	130134	190190	121125	129129	220220	142148	231231	392400	130132	0	87087	148160	228234	0	172178
V1D_118113.01	","	110118	130134	0	101133	145149	216224	148148	235237	400400	134136	141149	87103	152152	216234	112120	176186
V1D_118114.02	","	110118	134134	190206	125129	135135	212212	148148	231231	400400	136136	141149	91107	152160	224234	110110	174182
V1D_118121.01	","	118118	134134	190210	125129	135135	220224	142148	231231	392400	130132	149149	91107	160160	224234	110110	182196
V1D_118121.02	","	110118	134134	198206	101125	135149	220224	142148	231231	392408	114136	141149	107107	160160	234234	110116	174196
V1D_118122.01	","	114118	130134	198210	125125	135149	212220	148148	231231	392400	114130	149149	107107	152160	226234	110110	174186
V1D_120513.01	","	0	130134	190190	0	9595	184184	146148	0	400400	170172	209209	65065	152152	192192	0	0
V1D_122131.01	","	114118	134134	190210	121121	149149	220224	148148	231237	400400	114130	141149	87101	152158	224226	112120	174186
POP																	
V2A_101612.01	","	110118	134134	186190	105125	129129	220224	142148	225231	392392	130136	141171	103107	160160	226234	110120	174174
V2A_101614.01	","	118118	134146	190214	105105	129129	220224	148148	231237	392392	112134	149171	103107	148160	226226	110112	176176
V2A_103512.01	","	110118	130134	190206	121129	129149	220224	142142	225241	392400	136136	171171	107107	152160	224224	116116	176176
V2A_103522.01	","	118118	138142	202206	105125	129135	208224	142148	225237	392408	132134	149171	95107	160160	224224	110112	174186
V2A_103522.02	","	110118	130134	190190	101125	129149	208224	148148	231231	392408	118134	149149	101109	148160	234234	116116	174178
V2A_103532.02	","	110110	130134	202214	121125	135149	216224	142148	231231	392392	132136	149175	101107	152160	224224	112116	174186
V2A_124913.02	","	118118	130134	190190	125125	129149	220220	148148	225233	392392	130136	141171	101101	160160	234234	110116	174174
V2A_125014.01	","	110114	134142	206214	101129	135135	208220	148148	225237	392400	134134	149171	101107	148152	226234	110112	174178
V2A_125022.01	","	110118	134134	206214	121125	129135	208220	146148	231237	392392	112134	141171	105107	148160	226234	110112	174186
V2A_125023.01	","	110118	134134	206214	101129	135149	208220	146148	225225	392400	130134	171171	105107	148160	226234	112116	174186
V2A_400	","	114118	130134	190210	121121	137149	220220	148148	231231	408412	110130	141149	91103	152160	226226	112120	174176
V2A_404	","	114118	134142	206206	101125	137145	220220	142148	225225	392408	126134	141141	0	148160	216226	112112	174186
V2A_406	","	0	130146	202210	117121	129149	208220	140148	231241	392408	126130	149149	91107	152160	216230	112116	174186
V2A_408	","	0	134142	202206	125129	137145	220220	0	231237	392392	132134	171171	93103	152160	216226	112116	174186
V2A_411	","	106110	130130	190198	125129	129145	208220	142142	237241	392400	132136	149155	101107	148160	226226	112116	174174
V2A_413	","	106110	134142	190198	121129	135135	220224	0	225239	392392	112134	141149	91107	148160	216224	110114	174176
V2A_419	","	114118	130142	186190	101129	129135	208220	142148	231233	392400	112136	141149	105107	158160	224224	110116	174176
V2A_421	","	0	130130	190210	105125	135145	208224	142142	237241	392400	130136	141141	101107	148152	226226	110116	174174
V2A_423	","	114118	130130	190198	121125	129149	220220	148148	231237	392404	132136	149175	107107	154160	216216	112116	176186
V2A_424	","	0	130142	198210	121121	135135	212220	142142	231237	392408	130136	149175	101105	152154	226226	110112	174186
V2A_430	","	114118	130130	206210	117121	129149	208224	134140	231231	392400	126130	141149	95107	148148	226226	112114	174174
V2A_433	","	0	130130	190206	105129	145149	220220	142148	237241	392412	136136	171175	101101	148160	226226	112120	0
V2A_440	","	0	130142	198202	101121	129135	208224	148148	225237	392392	0	149175	0	148160	226234	108112	178186
V2A_441	","	114118	130130	190190	105121	145149	208220	148148	237241	392392	132136	141149	87101	158160	216230	110110	174174
V2A_443	","	114118	130142	190210	0	135149	220224	148148	231237	392392	112132	149149	101101	148152	226226	116120	174186
V2A_444	","	114118	130142	190202	125129	129135	220220	148148	231231	400400	130134	141149	95107	148152	226226	110116	178178
V2A_449	","	106110	130130	190198	105128	129145	208220	142148	237241	392392	132136	149155	87107	152160	226226	112116	174174
V2A_450	","	0	130134	0	121129	137149	220224	142148	231237	404408	130134	149149	107107	152152	216226	112120	174178
V2A_453	","	114118	142146	206210	121129	129129	220224	0	231231	400408	126130	149175	107107	148158	0	112112	174174
V2A_454	","	0	134142	190198	117121	129149	220220	142148	231233	392400	134136	141175	87107	160160	226226	116116	172178
V2A_456	","	114118	142146	202214	121121	129129	220220	140148	231237	392400	126130	149149	93107	152152	216226	112112	174174
V2A_459	","	114118	130134	210214	121129	129135	216216	142148	231237	400400	126130	175175	87107	158160	234234	112114	0
V2A_463	","	0	0	206210	0	0	0	0	0	0	0	0	0	0	0	0	0
V2A_464	","	0	138142	202210	0	0	0	0	0	0	0	0	0	0	0	0	0
V2A_465	","	110118	130134	190210	105105	137145	220224	148148	231241	392404	130134	149171	93107	152160	0	116120	174178
V2A_472	","	0	130130	190190	105129	145145	208220	148148	231241	392400	136136	141141	91101	160160	0	110112	174174
V2A_474	","	114118	142146	202214	121121	129129	220224	140148	237241	0	130136	149175	101105	148152	0	112112	174174
V2A_477	","	114118	130142	198210	117121	135135	212220	148148	231231	0	112132	149149	95101	148152	0	112116	174186
V2A_479	","	114118	130130	190210	121129	137137	220224	148148	231237	400404	134136	171175	101107	160160	0	116120	186186
V2A_480	","	114118	130134	190190	125129	129145	208208	148148	231231	408408	136136	149149	107107	148148	0	112120	174174
V2A_481	","	114118	130134	190190	101101	135135	208208	146148	225231	392400	132132	141149	105107	152160	0	110112	176178
V2A_487	","	0	130134	0	121129	129149	220224	142148	0	400408	136136	149149	107107	152152	0	116116	174176
V2A_488	","	114118	130134	210210	125129	135149	208208	142148	231231	400400	130132	0	101105	148158	0	114114	0
V2A_489	","	0	134134	190206	101121	129129	220220	142148	225241	392392	112136	149149	101107	160160	0	112120	176176
V2A_490	","	114118	130130	202210	121121	129149	224224	148148	237237	392408	130132	149149	87107	152160	0	112120	178186
V2A_470	","	114118	130134	190190	121129	129149	208220	148148	225237	392400	132134	175175	93103	158160	0	110110	174178
V2A_493	","	0	130142	190202	117125	145149	208216	146148	231233	0	136136	149159	101109	152160	0	112116	178186
V2A_495	","	110118	134142	190214	101125	135149	220220	142148	225241	0	112134	141171	101107	148160	0	110112	174174
V2A_496	","	0	130134	190190	97101	129129	208224	142148	0	0	0	141171	107109	152160	0	116116	174176
V2A_499.2	","	0	142142	0	117125	135149	208208	148148	231237	400408	0	149175	101105	148160	0	110120	174186
V2A_500.2	","	0	130134	0	121125	129145	220220	148148	233241	392404	0	149155	101101	148160	0	110112	174174
V2A_501	","	118118	142146	190210	121121	129129	208224	148148	225231	392400	136136	149157	101107	148152	0	110112	174186
V2A_508	","	0	134142	190190	101121	135135	212220	142148	233233	400400	0	149149	0	148148	0	120120	174176
V2A_510	","	0	134134	0	121129	129137	208220	148148	233237	400408	0	149159	87101	152158	0	112114	178186
V2A_513	","	114118	130134	0	101129	135137	220224	148148	231233	392400	0	147149	105107	148158	0	114120	174174
V2A_515	","	114118	134142	190210	121129	135149	220224	148148	225225	392400	0	141175	95101	150152	0	110112	178186
V2A_519	","	118122	134142	0	129129	135135	220220	148148	231231	392412	0	141171	101107	148152	0	112116	174174
V2A_521	","	106118	130142	190190	121125	135135	212220	146148	231233	392400	0	149149	107109	148160	0	116116	174176
V2A_530	","	118118	134134	202206	101121	129149	0	148148	225237	400400	0	155175	91095	148152	0	120120	174174
V2A_531	","	114118	130134	198214	105105	129137	220224	148148	225231	0	112118	149171	107107	148148	0	110112	176186
V2A_532	","	114118	134142	0	121125	129149	208216	146148	225231	0	134136	149159	101105	148152	0	120120	172186
V2A_533	","	0	130134	0	0	0	220224	148148	231237	392412	0	149149	0	152160	0	0	174178
V2A_534	","	114118	130134	0	121121	135149	220224	148148	231237	392412	110136	149175	87101	158160	0	112120	174178
V2A_539	","	0	134134	190190	121129	135135	220224	148148	239241	404408	134136	149171	101105	160164	0	114116	174176
V2A_541	","	0	130134	0	105121	129145	208224	148148	231237	400404	130134	149171	107107	152152	0	108120	174186
V2A_542	","	0	130130	0	101129	129149	212220	142148	237237	392400	112136	141141	87107	158160	0	110116	176186
V2A_543	","	106110	130130	0	121129	135149	220224	142148	225231	392400	136136	141149	107107	158160	0	112116	174176
V2A_544	","	0	130134	0	101101	129137	220224	142148	231233	392392	136136	149171	107107	148160	0	112116	174176
V2A_545	","	114118	130130	0	101121	129137	208224	142148	225237	392412	110132	141149	87101	148160	0	112112	178178
V2A_546	","	114118	126130	214214	101101	135137	224224	142142	233233	392400	112136	0	107107	152160	0	110112	176186
V2A_547	","	114118	130138	198202	121125	135149	208220	142148	225237	0	122132	141141	87107	158160	0	112116	186186
V2A_548	","	114118	130134	198206	0	129149	208220	140148	0	386400	112136	141171	107107	148160	0	110110	174174
V2A_549	","	0	130130	190202	121125	129129	220224	142148	231237	400400	134136	141141	93107	160160	0	110116	174178
V2A_550	","	114118	134142	190198	121121	135137	224224	148148	237237	0	110132	141175	101107	148152	0	112120	176178
V2A_551	","	114118	130130	186214	105121	135135	220224	148148	231237	392400	112136	0	107107	148160	0	112116	0
V2A_552	","	114118	130130	190198	121129	129149	220224	148148	225231	0	134136	145149	0	152160	0	112120	0
POP																	
V2B_100212.01	","	106118	130134	190190	101101	129129	208220	142148	225241	392400	112136	141149	101109	148160	230230	116120	174176
V2B_100232.01	","	114118	130142	190190	125129	135137	224224	142148	225231	392400	130134	155175	107107	148148	224224	110112	174178
V2B_101114.01	","	118118	142142	202202	105121	135145	208220	142148	237241	392408	134136	149149	101109	152152	216226	112112	174178
V2B_101121.02	","	110118	134142	190190	121129	129135	208224	148148	231237	392392	132134	149149	93105	160160	216234	108112	176178
V2B_101122.02	","	106118	142142	190210	117121	135145	216220	142146	233237	392408	136136	149175	93101	160160	216216	116120	178178
V2B_101123.02	","	110118	134142	190190	101129	129135	208224	148148	225231	404404	132132	149149	105109	148160	234234	112112	174178
V2B_102413.02	","	110114	130134	190190	101121	129135	208224	0	225225	392400	130130	155155	101107	148148	226226	110116	174174
V2B_102811.01	","	106114	134142	210210	101129	135135	208220	148148	225239	392408	132134	149171	91107	152152	216226	112114	176178
V2B_103112.01	","	110118	142142	190198	117121	129129	208224	148148	231231	392392	132136	149149	107107	152152	224226	108120	178186
V2B_103113.01	","	122122	134142	190210	121129	129135	224224	148148	225241	392400	130136	141149	87107	152160	216230	112114	176178
V2B_103113.02	","	110110	130142	190198	129129	135145	208220	148148	231237	392392	126132	149175	101107	148148	226234	110116	174178
V2B_104811.01	","	110118	130134	190190	101125	129129	208224	142148	225231	392408	112130	149159	107107	148152	230230	116120	176186
V2B_104811.02	","	106110	134142	190190	101125	129135	224224	142148	225231	400400	130134	141157	101109	148152	216230	116120	176178
V2B_105111.02	","	114118	130130	190210	125125	135135	224224	146148	231237	392400	130132	141149	87101	148148	224234	116120	174174
V2B_124321.01	","	114118	130142	190210	121125	129135	208212	142148	231231	392400	126126	149149	101107	148152	226226	112112	174174
V2B_124233.01	","	118122	130130	190190	121129	137145	208208	148148	231231	400400	114134	149175	91107	160160	226226	120120	174186
V2B_135	","	110110	130134	190214	101105	129129	208208	142148	231241	392400	112136	149149	107107	148160	230234	110116	174186
V2B_136	","	110110	130134	190202	105129	135149	208220	146148	231237	392400	132134	141171	101103	152160	226230	112120	174174
V2B_137	","	110110	130142	190214	101101	149149	208208	142148	225231	400408	134136	149171	101109	158160	214230	110112	174186
V2B_138	","	110118	134134	190214	105125	129135	0	146148	223231	392400	112112	149171	101107	148148	226234	116116	174174
V2B_139	","	110118	134142	190214	101125	0	0	142148	225233	392408	112136	149171	101101	158160	226230	110116	174186
V2B_140	","	110118	134142	190190	101125	135149	0	142148	225233	392400	134136	141171	101109	148160	226230	110116	174174
V2B_141	","	110118	130134	190190	101125	135149	208208	142148	231237	392392	112134	141149	103107	148160	226226	0	174178
V2B_142.1	","	118118	134134	190190	101125	149149	224224	142148	225237	392400	134136	169171	101107	152160	224232	116120	174174
V2B_142.2	","	110110	134142	206206	129129	129129	212220	146148	225237	392392	130134	149171	95107	158160	216226	110116	176186
V2B_143	","	110118	130130	206206	105125	135135	220220	142148	231231	392400	118130	141171	103107	152160	226234	112116	174186
V2B_144	","	118118	134142	0	105129	129129	0	142148	237237	392392	0	141149	105107	148148	226226	110116	186186
V2B_145	","	118118	134134	206210	105129	129145	208220	146148	237237	392404	112134	169171	95101	148160	224226	116116	174176
V2B_146	","	114118	134134	190190	125129	129145	0	148148	231233	392400	136136	141175	93107	148160	0	110112	174176
V2B_147	","	110118	134134	206210	101129	129145	224224	142148	225241	404404	118136	149171	95095	148160	234234	114116	176176
V2B_148	","	110118	130134	190210	121125	149149	220224	146148	225231	392400	134136	141141	101107	160160	224226	110120	174174
V2B_402	","	114118	130130	190190	121125	137145	208208	142148	231237	392400	112134	149175	95107	148152	216226	110110	174176
V2B_403	","	114118	130134	202210	121121	145149	212220	148148	237241	392392	136136	149171	0	154160	226234	112116	174178
V2B_405	","	114118	142142	190206	101125	135149	220220	140148	231231	392408	132134	0	93107	152160	226226	120120	174174
V2B_407	","	0	126130	190190	121125	149149	216216	148148	233237	392400	132136	149159	101107	152152	226234	112120	174186
V2B_409	","	114118	130142	190206	121129	137149	220220	140142	223237	392400	114134	141141	107107	148148	216226	116120	174174
V2B_412	","	0	130130	190190	101105	135137	220224	0	229237	400408	112112	141175	101105	152152	216226	116116	0
V2B_415	","	0	142142	190190	121129	145149	208220	142142	223233	392404	122130	175175	95101	148160	216216	112112	174174
V2B_416	","	114118	134142	202202	101101	129145	220224	148148	231241	400404	134136	149175	95101	148160	226226	110116	174178
V2B_418	","	0	130130	202210	121121	145149	208220	146148	225231	392408	114136	149175	107107	148152	226226	112116	174174
V2B_420	","	114118	130134	210210	125125	129145	208208	142148	231231	400400	0	141171	107107	152160	216226	112120	174186
V2B_425	","	106110	130142	190190	101129	145145	0	148148	231237	400404	130136	141175	101107	160160	226226	112112	174186
V2B_426	","	114118	130134	198210	101129	135135	212220	142148	225231	392392	0	141141	87107	152152	226226	112116	174186
V2B_427	","	114118	130130	190210	119121	145149	220224	142148	241241	400400	136136	157175	107107	152160	216234	116120	174178
V2B_428	","	114118	134134	202210	125129	145149	208224	146148	223241	392400	134136	0	101107	148160	226226	110112	174178
V2B_429	","	114118	130130	202202	121125	129135	220220	142148	225231	388400	0	141141	101109	152160	226226	110112	174178
V2B_432	","	0	130130	190210	121121	129149	216224	148148	225231	392392	136136	175175	107109	148152	226226	110112	174176
V2B_434	","	0	130130	198206	117121	129145	208224	140146	237241	400408	114136	141149	91101	148148	216216	112120	174186
V2B_435	","	0	130134	190190	0	135137	220220	148148	237237	392400	132136	149175	95103	152160	230232	108112	178186
V2B_437	","	114118	130134	190190	105125	129145	208220	148148	237241	0	0	149175	101107	158160	226226	112116	174174
V2B_442	","	0	134134	206210	101129	137149	220224	148148	223225	400408	0	149175	101107	148160	226226	112120	174174
V2B_446	","	114118	142142	202206	101125	129149	208220	0	223231	392408	0	149149	101105	152160	216226	112112	174186
V2B_448	","	114118	130134	190214	121129	137149	220220	148148	225231	400412	134136	149149	107107	152152	224226	116116	176186
V2B_452	","	0	130142	190190	129129	145145	208224	142148	231237	400404	130136	175175	87101	148160	216226	112112	174186
V2B_455	","	0	130134	0	121121	129135	220220	142148	225237	392400	130134	149149	107107	152160	216234	112116	174186
V2B_458	","	114118	142142	190210	0	135149	220220	142148	225241	392404	130136	141141	107107	152152	216226	110116	0
V2B_460	","	114118	134138	202202	101121	135137	220220	148148	231241	408408	132136	149149	91103	148152	0	116116	174186
V2B_462	","	0	134142	210214	105125	149151	216220	148148	231237	392400	78136	0	95107	152152	0	110112	174186
V2B_467	","	0	134142	190190	129129	135149	220224	142148	237237	0	132136	141149	91107	148160	0	116116	176176
V2B_468	","	114118	130134	0	101129	135149	208208	146148	0	376392	132136	141149	101107	152160	0	112112	178186
V2B_471	","	114118	130142	210210	121125	129135	208224	148148	231231	378392	136136	155175	107107	152160	0	110110	174186
V2B_473	","	118118	130134	190210	121121	129145	220224	142142	225225	0	136136	141141	101107	148148	0	110116	178186
V2B_475	","	0	130130	190210	125125	135145	208208	142148	231231	392400	122136	149175	91107	148152	0	110116	174178
V2B_476	","	114118	130134	198210	101129	135137	208220	146148	225231	392412	132136	141149	101107	152160	0	110112	186186
V2B_478	","	114114	130142	190214	0	0	220220	0	0	400408	78114	141141	95101	160160	0	116116	174178
V2B_485	","	0	130130	190190	121125	129149	208216	148148	231237	392408	134134	157175	101107	152160	0	112112	174186
V2B_486	","	114118	130142	210210	121125	149149	208220	142148	225231	400408	134136	141149	101101	148160	0	112120	174186
V2B_491	","	114118	130130	190210	121129	129137	208224	142148	225231	392412	132132	171171	107107	152152	0	120120	178178
V2B_497	","	114118	130142	190210	121129	137149	208220	148148	225231	378392	134136	149175	101101	148152	0	112116	186186
V2B_498.2	","	0	142142	0	105121	145149	208212	142148	231239	392412	0	141149	91107	150152	0	116120	178178
V2B_500	","	114118	130142	190210	125129	129145	208220	136142	225237	392400	136136	141141	101107	148152	0	114120	174186
V2B_502	","	106110	130142	190202	101121	135135	208220	148148	225237	392400	0	149175	107107	148160	0	110120	174178
V2B_503	","	114118	130142	190210	121125	129145	208220	148148	231237	392408	0	175175	107107	150152	0	110114	174176
V2B_506	","	118118	146146	198202	121129	135149	208224	148148	231231	392392	0	149175	91101	148148	0	112112	174174
V2B_509	","	0	142146	190190	121125	135145	224224	148148	225231	392408	0	155175	107107	150152	0	112120	178186
V2B_511	","	118122	142142	0	121129	129145	224224	140148	237241	392412	0	149175	107107	148152	0	112116	174176
V2B_512	","	118118	130130	0	101125	129137	208224	142148	237237	392400	0	141175	107107	148152	0	116116	178178
V2B_514	","	118118	130134	202206	121129	129137	220220	148148	223231	400408	0	149175	91095	160160	0	112120	174186
V2B_516	","	0	130146	0	121125	135145	208208	140142	231231	392392	0	149175	107107	148152	0	110110	176178
V2B_517	","	118118	130130	0	121125	135145	208224	140142	237241	392392	0	149175	0	148152	0	112116	174176
V2B_520	","	110118	142146	0	121121	135149	224224	148148	231231	392400	0	149155	107107	148152	0	112112	178186
V2B_522	","	122122	130130	190202	105129	145149	212220	0	231239	392392	0	141141	91107	152152	0	112120	174178
V2B_523	","	114118	130134	0	125129	145149	220224	142148	225231	392404	0	149175	107107	152152	0	112120	176178
V2B_525	","	118118	142142	0	121129	129145	0	142148	225231	392408	0	149175	91107	152152	0	112120	174174
V2B_526	","	106110	130134	0	101129	149149	0	148148	231241	392400	0	149149	95107	148160	0	110116	174178
V2B_529	","	118118	130134	198210	101121	135149	0	148148	225231	392392	0	149155	101107	152152	0	110112	178186
V2B_535	","	0	130142	0	125125	135149	216220	140148	225233	392408	132136	149159	101107	150152	0	110120	174186
V2B_536	","	0	130134	0	121125	135149	216220	148148	237237	378392	136136	149149	101101	152152	0	110120	174186
V2B_537	","	114118	134142	210214	101121	149149	208220	146146	231231	408412	136136	149159	95107	148152	0	108110	174186
V2B_538	","	0	130130	190190	117129	137149	208224	140148	225237	392400	114132	141141	87107	152160	0	112116	176186
V2B_540	","	0	130130	190210	0	149149	216220	142148	0	392408	132136	149159	101107	150152	0	110120	186186
V2B_560	","	106118	130142	0	101121	135149	0	148148	231241	392400	0	149149	107107	148160	0	110120	174178
V2B_561	","	110118	130134	0	121125	135149	0	148148	237241	392404	0	149149	101107	158160	0	110116	174186
V2B_562	","	118118	134146	190202	121129	135137	208224	148148	231231	400400	0	149175	0	148152	0	112112	174186
V2B_563	","	114118	130134	0	101125	135137	208220	148148	231231	392400	0	175175	0	148152	0	110112	176178
V2B_79	","	110118	130134	190206	101125	129129	220224	148148	231231	392400	112136	141171	87107	148160	230230	110114	174176
V2B_80	","	118118	0	190206	0	129135	220224	148148	0	0	112130	141141	103103	160160	226230	112116	174176
V2B_81	","	110118	130134	190202	105129	135145	224224	148148	225237	400408	130132	141175	103105	152160	226226	110112	176186
V2B_82	","	118118	130130	190206	105121	0	216224	148148	231231	400400	112118	141171	105107	148160	226230	114116	174176
V2B_83	","	118118	130130	182198	105129	137149	208208	148148	225225	392392	122130	149155	95103	148148	226234	0	174174
V2B_84	","	110118	0	198206	129129	149149	220224	148148	231231	0	122132	149171	0	160160	226230	116120	174176
V2B_85	","	118118	130134	190190	0	129149	208220	148148	225231	392400	112126	141149	101107	148160	226230	116120	174174
V2B_86	","	110118	130134	190190	105125	129149	220224	148148	231237	400400	112112	149171	105107	148160	230230	114116	174176
V2B_87	","	110118	130134	190206	125125	129149	220224	142142	231241	400408	112136	141141	103103	152160	224234	116120	174178
V2B_88	","	118118	134134	190206	121121	129135	208208	146148	225237	392392	118118	149171	101107	148152	226226	0	174174
V2B_89	","	110118	130134	190190	101125	129149	180224	148148	231231	400400	112112	149149	87107	148160	230230	110114	174176
V2B_90	","	110118	130134	190206	105121	129149	220220	146148	231231	0	118136	141171	105107	148160	226230	114116	174176
V2B_91	","	118118	130130	190206	105125	149149	220220	148148	231241	392392	108112	141171	101103	148152	224230	110110	174176
V2B_92	","	118118	130134	202206	105105	149149	220224	148148	225231	0	122130	155175	101101	148148	226234	112120	174176
V2B_93	","	118118	130142	206206	105129	129145	220224	142148	231231	0	112130	149175	95095	160160	226226	110116	174174
POP																	
V2C_105022.01	","	118118	130142	190198	105121	145145	208220	148148	237241	392392	112130	155175	101107	148160	226226	110110	174186
V2C_123411.02	","	114118	130142	190214	121125	137137	220224	146148	231245	392400	130136	141149	105105	148152	0	0	0
V2C_123412.01	","	114118	134134	190214	121129	137149	208212	142148	231231	392392	130136	141159	95105	152152	0	0	0
V2C_123413.02	","	114118	130134	190190	101129	129145	208208	148148	231237	400408	136136	141149	107107	148152	226226	112120	0
V2C_123434.02	","	110118	134134	190214	121129	137149	208208	142146	231231	392408	136140	0	0	152152	230230	112120	186186
POP																	
V2D_10	","	118118	130142	0	121125	137149	208220	142148	233233	0	130136	149149	105107	148160	230234	114116	174178
V2D_100412.01	","	0	130130	190198	121125	129135	220224	146148	225231	392392	136136	149175	87101	152152	216226	110112	174174
V2D_100412.02	","	118118	130134	190190	101121	135137	208208	146148	231237	392400	114136	141149	107107	152160	216226	110112	174186
V2D_100422.01	","	118118	146146	198210	121125	129129	208208	148148	231237	392400	122136	149175	101107	148160	226226	110112	174174
V2D_100423.01	","	118118	146146	190198	121125	129129	208220	142148	231231	392400	136136	149175	101107	152160	216226	110112	174188
V2D_100431.01	","	114118	130134	190190	125125	145149	208220	148148	231231	400400	122136	171175	91101	152152	216226	110116	174176
V2D_100434.02	","	110118	130134	186190	101125	145145	208220	142148	231237	392400	122134	175175	91093	152152	0	110116	0
V2D_102211.02	","	118118	130130	202210	125129	145149	224224	148148	231237	392400	114134	149175	91095	152152	216226	112112	174186
V2D_102212.01	","	110118	134134	202202	125129	137149	220220	142148	231237	400400	136136	141141	91095	148152	216226	112116	174174
V2D_102221.01	","	118118	134142	202202	101125	135137	208224	148148	231231	400408	130134	0	0	152160	216216	110112	174186
V2D_102223.01	","	118118	130130	190198	101125	135145	208220	148148	225231	392408	136136	149175	87101	152152	226226	116120	174186
V2D_102231.01	","	110118	134142	190198	121121	145149	224224	148148	231241	400408	136136	155175	91095	148148	226226	116116	174178
V2D_102233.01	","	110110	130134	190202	105129	135145	220220	142148	225231	392400	130134	141141	91101	160160	216226	116120	174174
V2D_102234.01	","	110118	142142	190198	129129	129137	220220	146148	231237	408408	134136	149175	87101	152152	230230	120120	174178
V2D_102911.02	","	114118	130134	190202	101125	129137	208208	140148	223231	392400	134136	149175	95101	152152	216226	112112	174178
V2D_102911	","	118118	130134	202202	121129	129149	224224	148148	223241	392392	130136	149175	95107	152152	216226	112116	174178
V2D_102913.01	","	114118	130134	202202	0	129149	208220	142148	223231	392400	130134	175175	91103	148152	216226	112112	174178
V2D_102913.02	","	118118	130134	190210	101121	129137	208208	148148	231241	392400	130136	149175	95107	152152	216226	112116	174174
V2D_102931.01	","	118118	134142	202202	125125	137137	220224	148148	231231	392400	134134	175175	87095	148148	216224	112112	174174
V2D_105214.01	","	110118	130130	190190	101125	137137	208224	142148	231237	408408	134136	141175	107107	148160	216226	112116	178186
V2D_105233.01	","	118118	134142	202210	101125	129145	224224	148148	225237	392400	130136	149155	101107	148148	226226	116120	178178
V2D_105611.01	","	110118	134142	202202	125129	137137	220220	148148	223231	392400	134136	175175	95103	148148	216216	0	172174
V2D_11	","	118118	130130	210210	101121	137145	224224	0	231231	0	136136	149149	107109	158160	0	108108	178178
V2D_12	","	0	130130	210214	0	149149	208208	0	231233	0	130136	149175	101105	0	230234	114116	174178
V2D_120	","	118118	142142	202210	121129	129145	220220	146148	227237	392392	0	149175	91105	148148	226226	112116	174176
V2D_121	","	118118	142142	202202	125129	135145	220220	146148	227237	392404	132134	0	91091	152160	226226	112114	174178
V2D_122	","	110118	134142	190206	101129	137149	208208	146148	225225	392392	134136	149175	91101	148148	226226	112116	174178
V2D_123	","	114118	142146	190202	121129	129129	208208	140148	231237	392404	114126	149175	101101	152160	216226	112112	174178
V2D_123211.02	","	118118	130134	190198	101129	145149	220224	148148	231231	392400	136136	155175	101107	152160	216216	110112	174178
V2D_123221.01	","	118118	130134	210210	101121	129149	220220	148148	231241	392408	122136	0	0	152160	226226	112116	174178
V2D_123223.01	","	110118	134146	210214	121129	129137	208208	148148	231237	400412	134136	149149	101107	152160	216224	110116	176186
V2D_124	","	118118	134134	202210	101129	135149	220224	146148	225231	392400	126126	149175	95101	152152	216216	112116	174186
V2D_125	","	118118	134146	202202	121121	129135	208220	140148	231231	400408	126136	149149	91101	148148	216216	112120	174186
V2D_126	","	110114	130146	202202	121121	129145	208208	146148	231231	400404	0	141149	91101	148152	216226	112120	174186
V2D_127	","	110118	130134	202202	117121	129129	208220	146148	231241	392400	136136	175175	105107	148152	216226	110112	174186
V2D_128	","	110118	134134	202202	117121	135149	202208	144146	237241	392392	114126	149175	105107	148148	216226	116116	174186
V2D_129	","	118118	134134	190202	101121	135135	0	146148	231233	392400	126136	171175	101103	148152	216216	112116	174186
V2D_130.1	","	0	0	0	121121	129129	208208	142148	223241	400408	126136	149175	101107	148152	216216	0	0
V2D_130	","	0	0	0	129129	129137	220220	146148	237241	400400	126132	141141	105107	148148	216226	0	0
V2D_131	","	118118	130130	0	125129	0	212212	146148	231237	392392	134136	141175	101107	152152	216226	110116	0
V2D_132	","	110118	134146	198206	117121	129145	0	140148	231231	392392	134136	149149	101105	148152	216226	112116	174174
V2D_133	","	118118	130130	198202	117121	129129	208208	146148	231241	0	126136	149175	101107	148152	216216	112116	174186
V2D_134	","	118118	130134	190206	121129	135145	202208	142148	225231	392392	136136	149175	91095	146148	226230	112116	174178
V2D_401	","	114118	130142	202206	105129	135149	220220	148148	231239	392412	134136	149171	95101	148160	216234	116116	178178
V2D_410	","	114118	130142	190210	125129	135145	208220	142142	237241	392408	134136	149175	91101	152152	216230	110120	174178
V2D_414	","	106110	134134	202206	121129	129145	208224	0	231237	392400	112136	141155	101107	148160	224224	112114	174186
V2D_417	","	0	134134	190210	121121	129145	220224	148148	223231	400408	132134	149149	101107	160160	226234	112120	174174
V2D_422	","	0	130134	190210	121129	129135	220224	148148	231237	400400	126134	141149	101101	148160	224226	120120	174174
V2D_431	","	114118	130134	190210	121121	149149	212220	142148	0	392400	126136	141141	101107	152160	216234	112120	174178
V2D_436	","	0	130134	190210	121121	149149	212220	146148	225241	392392	126136	141149	101107	154160	216234	112120	174178
V2D_438	","	114118	130142	190210	129129	135149	212220	136142	233239	392412	132136	149171	107107	152160	0	120120	174178
V2D_445	","	114118	134142	210210	121125	129145	220220	142148	229237	392408	136136	149155	87107	152154	216216	112120	174178
V2D_447	","	0	130130	190198	121121	135145	208220	148148	237241	392400	134136	175175	101107	148160	216226	112120	186186
V2D_451	","	114118	130142	190202	0	129137	208220	148148	231237	400400	134136	141149	107107	152152	234234	120120	178186
V2D_457	","	114118	134142	190210	105125	135149	208212	146148	231231	392392	134136	149149	101107	152160	216226	112112	176178
V2D_461	","	114118	142146	190202	105125	129135	208220	140146	231231	408408	134136	149149	95101	152152	0	112120	174174
V2D_492	","	114118	130134	202202	101121	129135	208220	146148	231237	392400	126132	175175	101107	148148	0	112116	174176
V2D_494	","	114118	130142	190202	101121	129135	220220	146148	231231	400408	126134	149175	95107	148160	0	116120	174176
V2D_498	","	114118	134142	198206	121129	149149	220220	142148	225231	392400	134136	149175	91101	152160	0	110112	0
V2D_499	","	114118	130134	190210	101129	135137	212220	142148	225237	392404	134136	141149	95103	152152	0	112116	174186
V2D_5	","	118118	130142	190210	101117	135145	208224	148148	225237	400408	122130	149171	87091	160160	226226	112114	174174
V2D_501.2	","	118118	134134	190210	105121	129129	220224	148148	225231	400408	0	141149	101107	148160	0	120120	174186
V2D_518	","	114118	130130	0	125129	129129	208220	142148	225231	392392	0	175175	101107	148148	0	110114	186186
V2D_524	","	110118	134142	0	101121	135135	220224	148148	225237	404404	0	141149	105109	152160	0	112120	176178
V2D_7	","	118118	130142	214214	121125	137149	208220	142148	225233	0	130136	149175	101107	160160	226234	108116	178178
V2D_8	","	118118	130130	210214	125129	135149	208208	0	0	400400	130136	149149	105105	148158	230234	112114	178178
V2D_9	","	114118	130134	198210	125129	137149	216216	142148	225231	0	130134	149159	101101	152152	0	110116	186186
POP																	
V3A_159	","	118118	130134	210210	129129	135149	216220	142148	223223	392400	130132	141149	95101	152154	226234	110110	178178
V3A_160	","	114118	130134	190190	129129	129137	212220	142148	239239	392400	112134	141141	101101	152154	226234	110116	174186
V3A_161	","	114118	134142	0	121125	149149	0	146148	231237	0	126136	141141	101101	148148	0	110116	174178
V3A_162	","	118118	130134	210210	121129	135149	208220	146148	223239	396400	110136	149149	101101	148152	228234	110120	178178
V3A_163	","	114118	130138	198202	129129	145149	208220	142148	231239	392408	112134	141141	101107	152154	226234	110110	174186
V3A_164	","	114118	130134	190210	121121	135149	212220	146148	231231	0	132134	141149	101105	148160	224234	116116	178186
V3A_166	","	110118	130130	190210	121121	135149	208208	142148	231237	396400	126134	141175	101101	148154	226226	110116	174174
V3A_167	","	114118	134142	210210	121121	135149	208224	142148	231231	392396	122130	141149	101101	152154	216226	116116	178186
V3A_168	","	110118	130134	190190	101121	149149	208208	142148	231231	396396	126132	149175	101105	148154	216224	116116	174174
V3A_169	","	118118	134134	210210	121129	129135	208220	136142	223239	392396	130136	149149	101101	148152	0	110120	178178
V3A_170	","	114114	130130	190202	101129	145149	212220	142148	231239	400408	136136	141149	95105	148160	224234	110116	178178
POP																	
V4A_101731.02	","	118118	130134	198210	105121	129137	220220	140148	223223	400400	112136	141149	87101	148152	226226	110116	174174
V4A_105811.02	","	110118	134134	198198	101121	135149	208220	142148	223223	400400	122122	149149	95101	148160	234234	110116	172174
V4A_106611.01	","	110110	102102	290290	0	153161	180180	134152	327351	364364	100124	175175	65065	154164	214214	96096	184190
V4A_106611.02	","	0	130134	190198	101125	135137	220220	142146	223237	392400	122134	141171	87107	148152	230230	116116	174174
V4A_106613	","	110110	102102	290290	121125	161165	180180	134150	0	364364	108124	157185	0	164164	206214	96096	184192
V4A_106614.01	","	0	134138	0	101125	135137	208220	148148	237237	392400	126130	149149	101107	150152	226226	116116	174186
V4A_106631.01	","	114118	134134	210214	101121	135137	220220	140140	231237	400400	122132	171175	101105	148152	216232	110116	174182
V4A_106633.01	","	110118	134142	190198	125129	149149	208220	148148	223241	408408	132134	171171	105105	160160	216226	116116	178186
V4A_107312.01	","	114118	134134	190210	121125	135137	208220	146148	231231	392408	122122	149149	95101	156156	226226	116120	174186
V4A_107312.02	","	118118	134142	210210	125125	137137	208208	148148	231231	392392	122132	149171	105107	148154	234234	116120	174186
V4A_107321.01	","	118118	142142	206210	121125	135137	208208	148148	223231	392408	132132	149171	101107	148154	0	116120	0
V4A_107322.01	","	118118	130130	206206	121125	135149	208220	148148	231231	400408	118132	141171	101105	148148	226226	120120	178186
V4A_107332.01	","	110118	130134	210210	121121	137149	208208	140146	223223	408408	122130	149149	101105	148152	216226	116120	174178
V4A_116313.01	","	110114	130130	202202	121125	137137	208220	148148	241241	400408	126136	149171	101105	160160	234234	112116	178178
V4A_116321.01	","	0	134134	206214	121129	149149	208220	140146	223231	392408	122122	0	0	148148	226234	116120	174174
V4A_116322.01	","	114118	134138	190198	121129	149149	208220	148148	225237	400408	118122	149175	93103	152160	226234	110120	186186
V4A_116324.01	","	110118	130134	198206	121129	135149	208208	146148	223223	392408	118122	149149	101101	148148	226234	0	174174
V4A_118321	","	118118	134134	198210	121125	135137	208208	146148	223237	392392	122126	149149	87101	148152	216234	116116	174174
V4A_118611.01	","	110118	134134	202214	101125	135137	220220	140148	237237	400412	122126	149171	91105	148156	224226	116120	174182
V4A_118614.01	","	118118	134138	210214	121129	135149	208220	146148	231241	408412	122132	141171	105107	152160	226228	116116	178186
V4A_118634.02	","	118118	134134	210214	121129	135135	220220	140148	225241	400400	0	149175	95101	148148	226226	0	174186
V4A_121711.02	","	114118	130134	210210	101129	135149	220220	140140	237241	392392	122134	149171	95107	148156	230230	116116	174174
V4A_121712.01	","	110118	130134	190210	121129	135137	220220	140148	237241	408412	122134	141171	87107	148160	226226	116116	186186
V4A_122611.01	","	0	134142	190190	101101	137137	208220	146148	223231	400408	132132	149171	105107	158160	224228	116120	174174
V4A_122611.02	","	110118	134142	190210	101129	149149	220224	140146	231237	392400	122132	149171	105107	148160	224226	114116	174178
V4A_122612.01	","	110110	138138	190210	129129	137149	208220	148148	239241	392392	132132	149149	105105	158160	228228	116120	174174
V4A_122613.02	","	106110	138138	190210	121129	137149	208220	140148	231237	392400	122132	149171	105107	156160	228228	114116	174178
V4A_122614.01	","	114118	138142	186206	101129	137149	208208	142146	237241	400408	118132	149171	105105	156160	216228	116116	174178
V4A_122614.02	","	110118	138142	190190	101117	137149	208224	142146	231237	392400	122132	171171	0	158160	216228	116116	174186
V4A_122622.01	","	106110	138142	210210	101121	137137	208220	142148	231231	392408	122132	141149	101105	148160	228228	116120	174174
V4A_122623.01	","	0	134134	190190	121129	135149	208220	142148	231241	392408	122122	149149	101105	160160	228228	116120	174174
V4A_122624.01	","	106110	134138	190210	121129	149149	208220	142146	231237	392392	122132	149171	105107	160160	224228	116120	174174
V4A_122633.02	","	110118	134142	190210	121129	137149	208208	142142	237241	392400	132132	141149	105107	158160	224228	116120	174174
V4A_122711.01	","	110118	134138	190210	101129	137149	208208	142148	231241	392408	122132	149149	105105	160160	228228	116116	174174
V4A_122712.01	","	106110	134142	190190	117121	137137	224224	142142	237237	400400	122132	149171	105107	158160	224228	116116	174178
V4A_122722.01	","	114118	130130	210210	121121	149149	220220	142148	237237	400408	132134	149171	87095	148148	226234	110116	174174
V4A_122723.01	","	0	102102	0	0	151161	180180	134142	317327	364364	112124	157185	65065	162164	204204	96124	0
V4A_122831.01	","	110110	138142	190210	101129	137137	220220	148148	239241	392400	122122	149149	105105	158160	216228	116120	174178
V4A_122833.01	","	110110	138142	190210	129129	137137	208220	146148	231237	392400	118132	141149	105107	158160	216228	116120	174178
V4A_122833.02	","	110110	142142	190210	121133	137149	208224	148148	231237	392408	122132	149171	101105	152160	228228	0	174178
V4A_122914.01	","	110110	134134	0	121129	135145	220220	142148	223223	400408	122132	141149	87101	160160	226226	106116	186186
V4A_122914.02	","	110118	138142	190210	101101	137149	208220	142146	231237	400408	118132	149171	105105	160160	216228	116116	174174
V4A_122921.01	","	106110	138138	206206	121129	135149	208220	148148	223237	400400	132134	149175	105107	148160	234234	114116	174174
V4A_122922.01	","	106110	130134	198210	117133	135137	224224	140142	225237	404408	118122	171171	91103	148158	226226	116116	174178
V4A_13	","	110118	134134	182190	129133	135135	220220	142148	223237	392392	130132	175175	91107	152160	230232	0	0
V4A_4	","	110118	134142	210210	101121	149149	208208	146146	235237	0	122122	149149	95107	152154	226228	106120	176176
V4A_6	","	118118	130142	210210	0	145149	208208	142148	237237	0	122136	141149	95107	152154	226234	114120	174178
POP																	
V4B_102512.02	","	110118	130130	190206	121125	149149	208212	142148	223223	392408	130130	149155	105105	146150	224226	112116	174176
V4B_102513.01	","	114118	130130	190210	121125	135149	208220	148148	231237	392408	112122	149149	95101	160160	226234	110116	174174
V4B_102522.01	","	0	130134	190210	101125	137137	208208	142148	231237	392400	122130	171175	101105	152152	234234	116116	174174
V4B_102533.02	","	110118	130134	190210	101125	135137	220224	140148	237237	392392	122130	149175	101107	148152	226226	128128	176176
V4B_102534.01	","	110118	130130	190214	101121	135137	208208	142148	223237	392400	122122	149175	101107	152156	216226	106116	176176
V4B_103021	","	118118	134134	190214	121125	129149	208208	142142	223237	400408	122122	149171	101105	152160	226226	116120	174176
V4B_103031	","	118118	130130	190210	101101	135137	208220	142148	223237	392400	122122	149175	101107	148152	216226	116116	174176
V4B_104223.01	","	110118	134134	210210	101101	137149	208208	148148	223223	392400	122122	149171	95107	152156	226226	106120	174176
V4B_104233.02	","	110118	134134	210214	101121	149149	224224	140140	223241	392408	130136	149149	105107	154154	226226	112120	174178
V4B_104612.01	","	0	134142	190202	121121	135135	208220	142144	237237	400408	134134	149163	91107	152152	230230	0	178186
V4B_104621.01	","	110118	134138	210210	101121	129137	208220	148148	223237	392408	122134	149149	95105	152152	234234	116116	174186
V4B_104624.01	","	114118	130134	190210	101125	137149	208212	140148	223223	392408	122130	149149	87101	146150	226226	110112	176186
V4B_104631.01	","	110118	134134	210210	121125	135137	208220	148148	231237	392400	122126	149149	107107	152152	230230	112120	174174
V4B_106112.01	","	0	130134	198210	121125	135149	208220	142148	231237	392392	122136	149149	95107	152152	226234	116116	178186
V4B_106112.02	","	114118	134134	198214	125129	129149	208220	142148	223231	400400	122122	149171	101101	160160	226226	112116	174176
V4B_106121.01	","	114118	130146	210210	117125	137149	208208	148148	223231	408408	122122	149149	101101	152156	226226	106116	174186
V4B_106124.02	","	110118	130134	210210	121125	137149	208224	140148	223231	408408	122130	149149	101107	154156	226226	112116	178186
V4B_106133.02	","	110118	134146	190210	101121	135137	208224	140140	223231	392400	122132	149149	95105	152156	226226	112116	186186
V4B_112913.01	","	114118	130134	190214	121121	129135	208220	142142	223237	400400	112118	149149	95107	160160	216234	110120	174186
V4B_112921.01	","	118118	134134	198214	0	135135	212220	148148	223231	392408	122134	149149	95101	148148	226226	112116	174186
V4B_112921.02	","	0	130134	210210	121125	137149	220224	148148	223241	392408	122122	149171	95101	148152	216230	112120	176186
V4B_112931.01	","	110118	130134	190214	101125	135149	220220	140148	223231	392408	122134	141149	105107	152154	230230	116120	174174
V4B_112933.01	","	106110	134142	210210	121121	145149	208224	148148	231241	392400	122122	149171	87101	148152	234234	116116	174174
V4B_112934.01	","	110118	130134	190210	101125	0	208220	142146	231231	408408	122122	149149	95105	152160	226234	116120	174186
V4B_119321.01	","	110110	134134	190214	121125	135135	220220	140148	237237	392392	122134	149171	95107	148148	226226	116116	174186
V4B_119322.01	","	114118	130134	190202	121121	129137	212220	142148	225225	392400	124136	149167	95103	148158	216226	112116	174174
V4B_119322.02	","	0	130134	190190	101101	135135	220224	140142	223231	392392	134134	141175	87107	148152	228230	116120	174174
V4B_119324.02	","	118118	130130	190210	101121	135149	220220	140142	237237	392412	122134	141141	107107	148148	226226	116116	174186
V4B_119332.01	","	102110	102102	258290	0	165165	180180	134156	317327	364364	106114	185185	65065	156164	0	96116	182184
V4B_119333.01	","	110118	130134	202210	101121	137137	208208	142142	223241	392400	122136	149171	105107	148152	234234	116116	174176
V4B_119333.02	","	102110	102102	290290	0	151151	180180	140158	313327	364392	124124	157163	65065	162164	210210	96096	180184
V4B_119334.02	","	110118	134134	290290	121129	135165	180220	154156	225317	400400	108124	149175	65065	154164	226226	96110	184192
V4B_119813	","	110118	130134	190206	101101	137137	208208	142148	223237	392400	122132	149149	87087	146152	226226	116116	174174
V4B_121714.01	","	110118	134134	190210	121129	137149	220220	148148	241241	392408	122134	141171	87107	148156	226226	116116	174186
V4B_121721.01	","	110110	134134	190210	125129	137149	208220	140146	237241	392400	122122	149149	101105	148160	230230	116116	176186
POP																	
V4C_1	","	118118	130142	206210	121129	149149	208216	0	239241	0	132132	141175	105105	148152	234234	110110	186186
V4C_104121.01	","	110118	130138	210210	121125	135145	208208	142148	225225	400400	112132	141141	87101	148160	228234	116118	174186
V4C_104122.01	","	114118	130134	210210	125129	135141	208220	142148	231241	400408	122122	141149	101105	148148	226234	110110	174186
V4C_105	","	110118	142146	190210	101125	137149	216220	142148	223237	392396	132134	141149	93105	148160	226228	112116	178186
V4C_105912.01	","	0	130134	190210	121121	135149	224224	148148	223241	400400	112132	141149	105105	152152	234234	0	174174
V4C_105913.01	","	122122	130134	206210	121129	129149	208208	148148	223223	400400	134136	149149	95105	148148	216234	116116	174178
V4C_105913.02	","	110118	134138	190210	121125	135149	212224	140140	223237	400400	122136	141149	95095	148160	216234	112120	174178
V4C_105932.01	","	110118	130146	210210	121125	149149	224224	148148	223241	400400	112132	149149	101105	148152	216234	116116	174174
V4C_106	","	110110	134142	210210	121125	137137	216224	140148	225237	392392	130136	149149	101107	148160	0	116120	178186
V4C_106321.02	","	118118	138142	202206	125129	135149	224224	142148	223225	400404	132134	141141	105105	160160	226226	112118	174174
V4C_106322.01	","	118118	134134	210214	125129	149149	224224	142148	237241	400404	130132	141171	105105	148148	234234	112118	178178
V4C_106331.02	","	110118	130130	190190	121129	149149	220224	142148	223231	400400	134134	175175	87101	158160	226234	110110	174186
V4C_106333.01	","	118118	134134	190206	101101	149149	224224	148148	231241	400400	132132	149171	101107	148160	0	110114	174178
V4C_106333.02	","	110118	134138	202206	121125	135149	208208	148148	225231	400400	126132	149167	103105	148160	228234	116120	178186
V4C_106812.01	","	110118	130142	190190	121121	129135	208220	148148	223231	400400	122130	149149	105105	148148	226226	116116	174174
V4C_106814.01	","	110118	134138	190206	117121	129149	208224	148148	231237	400404	122122	149149	101105	148152	226226	116118	174174
V4C_106822.01	","	110118	130134	206210	121121	129149	208224	142142	231237	400400	122136	141141	101105	152160	216226	116118	174174
V4C_106822.02	","	110110	134142	0	101121	137149	208220	142142	231237	392392	118132	149149	101105	160160	216228	114116	174174
V4C_107	","	110118	130134	190210	101129	135149	208216	146148	223241	400400	122136	141141	87101	148152	216234	110116	188188
V4C_108	","	118118	130142	210210	125125	135149	208216	146148	237241	392400	132134	149149	101101	148148	228234	110116	178186
V4C_109	","	110118	130142	210210	121125	149149	0	146148	223237	400400	132136	149175	93101	152152	216234	110112	178186
V4C_110	","	110118	134134	210210	121125	135135	208220	140148	223237	400404	122132	141171	95101	160160	234234	110120	186186
V4C_110111.01	","	114118	130130	198210	101125	135149	224224	142142	239241	400400	134134	171171	101101	154160	216234	116120	174186
V4C_110112.01	","	106110	134134	198210	121121	135149	208224	142148	223241	0	130134	149171	101107	148160	228228	116116	174186
V4C_110113.01	","	118118	134134	190198	101121	135137	224224	142146	223239	392400	130134	149171	101105	148160	226234	120120	178186
V4C_110131.01	","	110118	130130	190210	121125	135149	216224	148148	223237	400400	132132	175175	103105	152152	224224	110120	178186
V4C_111	","	110110	130130	190210	121125	135145	220220	142148	223237	400400	122132	149167	87101	152160	224234	110120	174174
V4C_112	","	118118	134134	190214	121125	137149	220224	142148	223231	392400	130132	149171	93101	148148	224226	116120	174186
V4C_113	","	118118	130134	190190	101101	131135	202212	140148	223241	400400	112132	149149	101101	148148	226226	110120	174174
V4C_114	","	110118	130130	210210	121121	135145	0	146148	223223	392392	122134	141149	87105	148160	228234	110112	174178
V4C_115	","	110118	134142	190210	121121	129149	208208	148148	223223	400400	130136	149149	87101	152152	216234	116120	178186
V4C_116	","	118118	134146	210210	121125	149149	208208	146148	223223	0	122136	141141	95101	148148	0	110112	174174
V4C_117	","	118118	130134	190210	121125	135135	0	140148	223223	400408	122132	141149	101105	152152	226234	116116	178186
V4C_118	","	118118	130138	198210	121121	149149	202208	146148	223233	408408	122122	149175	105105	152160	226226	114116	174186
V4C_118411.01	","	118118	134138	190210	121129	135135	208224	140148	223241	400408	112122	0	0	148152	226234	116116	174186
V4C_118412.01	","	118118	134134	190206	125129	135149	208220	140142	223225	400400	132134	141171	101105	148160	226234	114116	174174
V4C_118424.02	","	114118	130130	206206	125129	135149	208224	140142	223225	400400	134136	141167	105105	148148	226234	110114	174186
V4C_118431.01	","	110118	130130	210210	101129	135135	220220	142148	223237	392408	130132	149149	95105	148152	234234	110110	174178
V4C_119	","	118118	130134	206210	0	0	0	146148	0	0	122132	141149	0	154160	234234	110110	186186
V4C_121811.01	","	114118	130130	206210	121129	149149	220224	142148	225241	400400	132132	141149	101107	148152	216234	110116	178186
V4C_121823.01	","	118118	130130	206210	121129	149149	220224	142142	237241	400400	132134	141149	101105	148148	216234	116116	178186
V4C_2	","	118118	130142	206210	0	145149	208224	146148	223223	400400	132136	141141	101101	148152	226226	110110	186186
V4C_3	","	110118	130130	210210	121125	135149	216224	142148	231241	0	132132	149149	101105	148160	230234	110116	178186
POP																	
V4D_120711.01	","	0	134138	206210	121129	137145	208220	148148	223225	400400	130136	0	0	148148	226226	116116	178186
V4D_120711.02	","	110118	130134	206210	121129	137145	208220	148148	237241	400400	122134	149175	101105	146152	226234	114116	178178
V4D_120711.03	","	0	142142	210210	121129	135149	0	142142	237241	400400	126132	149149	101101	148148	234234	116116	178186
V4D_120711.04	","	118118	130142	210210	121121	135137	208224	142142	225241	400400	132132	141141	101101	148148	226226	110110	174186
V4D_120711.05	","	110118	134134	206210	121125	137137	216220	142148	223241	400400	130134	149149	101101	148152	226234	116116	178178
V4D_120711.06	","	118118	134138	0	121129	137145	208216	140148	225241	392400	130134	149149	101105	148148	226226	114116	178178
V4D_120711.07	","	118118	130138	206210	129129	135145	208208	140148	225237	392400	122136	149149	105107	148148	226226	114116	178186
V4D_120711.08	","	110118	134138	206210	125125	137149	216224	148148	241243	400400	132134	149175	101101	148148	224234	116116	178178
V4D_120711.09	","	110118	130134	210210	121121	135137	208224	142142	225239	400400	132132	149149	101101	148152	226234	116116	174186
V4D_120711.1	","	110118	130138	210210	121129	145149	208224	148148	225241	400400	134136	0	0	148160	226234	110116	178186
V4D_120711.11	","	110118	134138	202206	125129	137145	208216	140148	237241	400400	130136	149149	101105	146152	226226	116116	178178
V4D_120711.12	","	110118	138138	206210	129129	145149	208224	140148	237241	392400	122132	0	0	148160	226234	110114	178186
V4D_120711.13	","	110118	134134	198210	125129	135137	216224	142148	239241	400408	132134	0	0	148148	216234	116116	178178
POP																	
S513_12023.01	","	110118	134134	198210	129129	135149	212224	142148	225231	400400	132132	141141	101107	156156	216234	110116	174178
S513_12023.02	","	110110	130142	190210	125129	135149	208228	148148	231231	400404	114126	141149	107107	148152	224234	110116	174178
S513_12023.03	","	118118	130134	202206	101129	149149	212220	142148	231233	404404	132132	141149	107107	152152	226234	110116	176186
S513_12023.04	","	118118	130134	198206	129129	135135	212220	148148	225231	400404	112132	141141	107107	148156	226234	112116	174178
S513_12023.05	","	118118	130134	206210	125129	145149	208228	142148	225231	400404	114132	141149	101107	152152	224234	116116	174186
S513_12023.06	","	110118	142142	202210	125129	135135	220220	148148	231241	408408	136136	141141	95095	152152	224234	110110	174178
S513_12023.07	","	106118	130130	206210	125129	137149	208208	146148	225231	392408	122136	141141	107107	152156	226226	112116	174178
S513_12023.08	","	118118	126130	206206	101129	135149	212212	148148	225231	400404	132132	141149	95107	152152	226234	110112	176176
S513_12023.09	","	110118	130130	190206	101129	145149	212212	148148	223225	400400	114130	141141	107107	152152	226234	110116	174186
S513_12023.1	","	110118	130134	190206	101129	145149	220228	148148	231231	400400	114114	141141	107107	148152	224234	116116	174178
S513_12023.11	","	114118	130134	206210	101125	135149	212224	142148	231231	400400	130136	141149	107107	152152	226226	110116	174186
S513_12023.12	","	114118	130130	198210	101125	135149	220224	142148	225231	400400	114132	141149	107107	152152	226234	110116	174186
S513_12023.13	","	110114	134134	198206	101125	135145	212224	142148	225231	400400	114132	141149	107107	152160	226234	116116	174186
S513_12023.14	","	0	130130	0	101129	137149	212224	148148	231231	400400	130136	141141	107107	152152	226226	116116	178186
S513_12023.15	","	114118	130134	198206	101129	135145	212224	142148	225225	400400	114130	141141	107107	152160	226234	110116	178186
S513_12023.16	","	110118	130142	206210	125129	135135	220228	148148	231231	400404	132132	141141	101107	152156	226234	110110	174186
S513_12033.01	","	114118	142142	206210	121129	129135	208220	148148	237237	392408	136136	149171	93105	160160	216226	116116	174180
S513_12033.02	","	118118	142142	210210	121129	135149	208208	148148	237237	400408	136136	171171	105105	156160	216226	116116	174174
S513_12033.03	","	118118	142142	206210	129129	129135	208208	148148	237237	392400	136136	149171	93093	152156	216226	116116	174174
S513_12033.04	","	118118	130142	190210	105121	129135	208220	148148	231237	400408	130136	141171	93107	156160	226226	116116	174174
S513_12033.05	","	114114	142142	190210	121125	135149	220224	148148	231237	400408	134134	175175	87107	152152	216232	112116	174186
S513_12033.06	","	0	142142	206210	105121	129135	208220	142148	231237	408408	136136	149171	105105	160160	216226	116116	174174
S513_12033.07	","	114114	142142	190210	121125	129129	208220	148148	237237	400400	136136	169171	91093	152160	216232	116116	174176
S513_12033.09	","	114118	142142	190210	121125	135149	208208	148148	237237	400400	136136	171171	91093	160160	216226	116116	174174
S513_12033.1	","	0	130130	190202	0	137137	208208	0	0	400408	114126	141149	0	0	224234	116122	186186
S513_12033.11	","	0	130142	0	0	0	0	0	0	0	108108	141147	65065	154154	206206	96096	184184
S513_12033.13	","	110118	130130	190206	125125	135137	212220	142148	231231	400408	126136	149149	91105	160160	216226	116116	174178
S513_12033.14	","	118118	134142	190206	125125	135137	208212	148148	237237	404408	130136	149149	105105	160160	216226	116116	180186
POP																	
S613_12063.01	","	114118	134134	190190	101129	135137	208220	142148	225231	400412	122126	141141	107109	152160	232234	114116	178186
S613_12063.02	","	118118	134134	190202	129129	135149	208220	146146	231237	400400	122136	175175	101107	152160	216224	110112	174178
S613_12063.03	","	0	0	190190	0	0	0	0	0	0	122132	149175	107107	0	226226	112116	178186
S613_12063.04	","	118118	134134	202210	125129	129135	208220	142146	225237	392404	132134	141175	105107	152160	224234	110110	178186
S613_12063.05	","	114118	130130	202210	121125	149149	208220	148148	241243	392400	132136	141175	101101	148156	228228	116116	174176
S613_12063.06	","	106110	0	210210	121129	149149	224224	142146	225231	392404	130130	149149	95105	152152	226234	114120	178196
S613_12063.07	","	102110	102102	258290	0	143165	180180	152152	317317	364364	120124	149185	65065	148164	210214	96118	190190
S613_12063.09	","	118118	130134	210210	121121	149149	220220	146148	237241	392400	122122	0	0	152158	230232	112112	174178
S613_12063.1	","	114118	134142	0	121121	149149	220220	142146	237241	400400	136136	149175	107107	152158	216232	112112	174174
S613_12063.11	","	0	134134	190202	0	0	0	0	0	0	0	141141	0	0	0	0	0
S613_12063.12	","	114118	134134	198210	129133	129137	208208	148148	231231	400400	122132	149175	87105	152152	216226	110110	178186
S613_12063.14	","	114118	130142	190198	129129	137137	220220	146148	231237	400400	130134	149169	107107	152152	216226	110116	174178
POP																	
S913_12093.01	","	118118	130134	206210	101125	129149	212220	142148	237241	400408	130136	149175	101107	152162	226226	112120	172176
S913_12093.02	","	110118	130130	206210	125125	135149	212220	148148	231243	400408	130136	149175	101107	152162	226226	116116	172176
S913_12093.03	","	106118	130130	202206	105129	149149	212224	142148	231237	400404	114136	149175	87105	148152	226226	112116	174176
S913_12093.04	","	118118	134134	190218	105125	137137	220220	142148	231237	392404	134136	149149	101101	152160	226234	112116	174176
S913_12093.05	","	110118	130134	190206	125125	129149	220220	148148	231241	392408	130136	149149	95101	152152	216226	112116	172172
S913_12093.06	","	110118	130134	206210	125125	135149	220220	148148	231243	392408	130136	149175	95101	152162	216216	112116	174174
S913_12093.07	","	118118	130130	210218	125125	149149	208220	142150	237241	392400	114136	149175	87101	152152	226226	116116	174176
S913_12093.08	","	0	130134	190210	121125	129129	208212	148150	237237	400404	132136	149149	87095	152152	224226	116116	176176
S913_12093.09	","	110110	130134	206210	125125	149149	212220	142148	231241	392392	130130	149149	101107	152160	216226	116116	174176
S913_12093.11	","	106118	130130	206210	121129	145149	208212	148148	237237	392392	136136	149149	95101	152152	226234	116120	176176
S913_12093.12	","	106118	130134	210210	117121	149149	220220	144148	237241	392392	130130	141149	95107	152160	224226	112116	174186
S913_12093.13	","	106118	134134	206210	117125	135149	220220	148148	231237	392392	130130	141175	95095	152162	226226	112116	174186
S913_12093.14	","	106118	130130	206210	121125	135135	208224	148148	237243	392400	112136	141149	87095	148152	222226	112112	172174
POP																	
S1013_12103.01	","	110118	134142	206206	125129	137149	220220	148148	225225	400400	134134	141149	95107	148148	226226	112120	174186
S1013_12103.02	","	110118	134142	210210	129129	137149	208220	148148	225231	392392	134134	149149	101107	148148	226226	116120	174174
S1013_12103.03	","	110118	134142	206206	125133	137149	220220	148148	225225	400400	134134	141175	95095	148152	226226	112112	174174
S1013_12103.04	","	110110	142142	206210	129129	149149	220220	148148	225225	400400	134134	141149	95107	148148	224226	112112	174186
S1013_12103.06	","	110118	142142	206210	129129	137149	208224	148148	237239	392404	130130	149149	105107	148148	222224	120120	174174
S1013_12103.07	","	106110	134142	206210	125129	137149	220220	148148	225225	400404	134134	141149	95107	148148	226226	112112	174174
S1013_12103.08	","	0	142142	210210	129129	137137	0	146148	235239	400400	132134	141141	95107	148148	226226	112112	174186
S1013_12103.09	","	118118	134142	206210	125129	137149	220220	142148	225225	400404	134136	149149	95107	148148	226226	112112	174186
S1013_12103.1	","	110110	134142	206210	129129	137137	208220	148148	225237	400400	134136	141175	95107	152152	226226	112112	174186
S1013_12103.11	","	118118	142142	190206	125129	137137	208224	148148	225239	400400	134134	0	0	148152	226226	112120	174174
S1013_12103.12	","	118118	142142	190210	125129	137137	220224	148148	225225	392404	132136	173175	95107	148148	226226	112112	174186
S1013_12103.13	","	118118	142142	190210	129129	137149	220220	148148	225225	392400	134136	141141	95095	148148	226226	112112	174174
S1013_12103.14	","	118118	142142	206210	129129	137149	208220	148148	225225	392392	136136	175175	95101	148148	226226	112120	174174
S1013_12103.15	","	118118	142142	206210	129129	137149	208220	148148	223225	392400	136136	149175	101107	148148	226226	112120	174174
POP																	
S1113_12113.02	","	118118	134142	198202	129133	137145	220220	148148	225225	400408	136136	141141	107107	148152	226228	112122	174178
S1113_12113.03	","	106106	130142	190202	121125	135145	208224	146148	231231	400400	126126	141141	91107	154160	216226	114120	174174
S1113_12113.04	","	114118	130146	190206	125133	135137	220224	148148	225233	392408	136136	141149	95107	148152	226228	122122	174174
S1113_12113.05	","	114118	134142	206210	129129	149149	220220	142148	225225	392400	134136	141149	95107	148148	226226	112116	174186
S1113_12113.06	","	118118	130130	206206	121133	129135	208208	148148	225237	392412	136136	141149	101107	156158	216226	116120	174176
S1113_12113.07	","	114118	130134	198210	121129	137149	212220	142148	231243	404408	126136	141149	105107	152152	222222	110120	186186
S1113_12113.08	","	110118	142142	190206	117125	135137	208208	142150	231237	392408	126136	141149	105105	148160	226234	114116	174186
S1113_12113.09	","	110118	130142	190190	117121	149149	208208	142150	231237	392408	122126	0	0	160160	226226	114120	174174
S1113_12113.12	","	118118	130134	202206	105129	129135	212220	142148	231241	392412	112136	0	0	152160	216224	112120	174186
S1113_12113.14	","	114118	142142	190190	117121	135137	208212	148148	231231	392400	122126	141149	87087	148160	226226	116116	174186
S1113_12113.15	","	118118	134142	190210	129129	149149	220220	148148	225231	400408	114126	141141	87101	152152	224234	116122	186186
S1113_12113.16	","	118118	130134	206210	105117	129135	212220	142148	231231	412412	112136	149149	87095	152160	216224	112120	174186
POP																	
VDL14_226011.01	","	106106	142142	190202	121125	137137	220220	146148	231231	400408	132134	141149	91107	148160	216226	112116	174178
VDL14_226012.01	","	106118	130142	206206	121121	135137	220220	148148	231231	400404	132136	141149	91101	160160	226234	110112	178178
VDL14_226012.03	","	106118	130142	206206	121121	135137	220220	148148	231231	400404	132134	149149	91091	148160	216216	112116	174174
VDL14_226012.04	","	106106	142142	206206	121121	135137	220224	148148	231231	400408	134136	141149	107107	148160	234234	112116	174178
VDL14_226012.05	","	106106	130142	190206	121121	135137	208224	146148	231231	404404	134136	141149	91107	148148	216234	112116	174174
VDL14_226014.01	","	106118	130130	190210	121129	135137	220220	148148	231237	392412	132136	141141	91091	148152	226226	110112	174178
VDL14_226014.04	","	118118	138142	0	121121	137137	212220	148148	231231	400404	132134	141149	91091	152160	216216	110116	174174
VDL14_226014.05	","	106118	142142	206206	121121	135135	208212	148148	0	400408	136136	141149	107107	148160	234234	110112	178178
VDL14_226015.01	","	106118	130142	190206	121125	135137	220224	148148	231231	404408	136136	141149	91091	148160	234234	110116	174174
VDL14_226015.02	","	106106	142142	206206	121121	135137	220224	146148	231231	404404	132136	141149	91107	148160	226234	110120	174178
POP																	
S310_24	","	106118	130134	190206	129133	127149	208208	146148	231231	392392	134134	149149	95101	152162	216232	114116	172186
S310_26	","	118118	130142	190202	121129	137149	0	148148	237237	0	134134	141149	101107	148152	216226	114116	178186
S310_27	","	118118	134134	190214	105129	135149	0	148148	225237	392392	112134	141149	91101	148152	226226	114116	174186
S310_28	","	118118	130142	190210	0	149149	212224	148148	225231	0	114134	141141	87105	152152	216226	112120	174174
S310_29	","	114118	134134	190202	105129	127135	180224	148148	225237	0	114134	141149	95101	152152	226226	112116	174186
S310_30	","	118118	134146	190206	101133	127149	208208	148148	231231	0	126134	149149	95101	152160	216226	112116	174176
S310_31	","	118118	134146	190190	101105	147149	208208	148148	225231	0	134136	149149	101105	152160	226226	112116	176186
S310_32	","	118118	134142	190190	101125	129149	212220	0	225231	404404	126130	149149	105107	150152	216234	112112	174176
S310_33	","	118118	134134	190202	0	135135	208224	146148	235237	0	114134	141149	95101	152152	226230	116116	186186
S310_34	","	118118	130142	190190	0	0	212212	148148	0	0	114134	141141	95105	152152	226226	112114	174186
S310_35	","	118118	130142	190190	101129	135145	208220	146148	231237	392400	130134	149171	105107	152160	226232	112120	172176
S310_36	","	118118	142142	190206	101129	135145	220220	146148	225237	392392	134134	149171	105107	152160	216232	112120	172176
S310_37	","	118118	134146	190190	101101	133149	212212	146148	231231	392400	114136	149149	101105	152160	226234	112116	174176
S310_38	","	118118	134134	190190	101105	135137	208208	148148	225237	404408	112114	141149	91101	148152	216226	116116	174186
S310_39	","	118118	130142	190190	105125	129149	208212	146148	225225	0	114134	141141	95107	152160	226226	114114	174186
S310_40	","	118118	134134	190202	105129	127135	224224	148148	231237	400400	134134	141149	101107	148152	226226	112116	174186
S310_41	","	118118	134142	190210	0	137149	208220	146148	225231	400400	134134	149175	91107	148152	226226	116116	174178
S310_42	","	118118	130134	190190	121129	129149	208208	148148	223237	0	130136	149175	103107	148148	226226	116116	174176
S310_43	","	118118	130134	190202	101129	135149	0	148148	231237	0	134134	141141	101101	152152	216226	112116	186186
S310_45	","	118118	134142	190190	101105	149149	208208	148148	225231	0	136136	141149	0	152160	226226	112112	176186
S310_46	","	118118	130130	190202	101129	129149	224224	148148	231231	0	114126	141141	101105	152152	216226	112114	174176
S310_47	","	118122	130138	190190	121125	137145	208220	148148	239239	392392	132136	171171	101107	146148	226234	110112	174186
S310_48	","	106118	134134	206206	0	127127	220220	146148	231231	404404	134134	149149	107107	160162	226232	0	172174
S310_50	","	118118	134134	190190	105129	127149	220224	148148	231237	400408	112134	149149	91107	152160	226226	116116	174186
S310_51	","	118118	134142	190202	101105	129149	212224	148148	225231	0	114134	141141	101105	150152	226226	112116	186186
S310_52	","	118118	134142	202218	101121	149149	220220	148148	225231	392392	134136	141141	95101	152160	226226	112116	172186
S310_54	","	118118	130134	190190	101129	135149	0	148148	231231	0	134136	141141	87095	152152	226226	114116	0
S310_56	","	118118	134134	190202	0	127135	220224	146148	225231	0	134134	141149	0	152160	216226	112116	174186
S310_58	","	118118	130142	190218	101105	127149	212220	148148	231231	392404	134136	141141	95101	152160	216232	112112	172186
S310_59	","	118118	130134	190190	101129	129149	220220	148148	225231	0	116126	141141	101107	152160	216226	112114	174186
POP																	
S410_61	","	118118	134142	190202	101125	129149	212212	148148	235237	0	132132	141149	0	152152	216216	112114	174174
S410_62	","	106118	0	190190	105125	131131	212212	148148	231231	392404	136136	149175	87107	152162	226226	112112	174174
S410_63	","	114118	134146	190190	121121	149149	220220	148148	235237	0	132136	149171	91101	150152	216230	110112	174174
POP																	
FSJ10_100	","	106110	130134	0	101105	137145	220220	0	235237	0	132136	155155	87105	152154	0	110116	174186
FSJ10_101	","	110118	134142	206206	101121	137137	220220	142148	225225	400400	134136	141171	93093	148154	226234	116118	186186
FSJ10_102	","	110110	130134	0	0	0	220224	142142	235237	0	134136	155165	93109	148154	230234	116116	186186
POP																	
LP14_207012.04	","	0	130134	190202	101125	129151	220220	142152	225225	412412	126136	141163	87109	148152	226226	114116	186186
LP14_207012.09	","	118118	130130	190190	121125	129129	212220	142148	225237	392400	114126	167177	87095	152158	226226	114116	176186
LP14_227011.01	","	0	134138	202210	101121	135147	224224	146148	225225	412412	114136	149149	87109	0	226226	126128	196196
LP14_227011.09	","	110118	138146	198202	121125	129129	220228	142148	225237	392400	114134	165175	87087	158158	224224	120128	186190
LP14_227013.03	","	106110	130142	202206	101125	145151	216220	142152	225237	408412	114126	167173	87105	148148	226226	114116	182186
LP14_227013.04	","	0	130142	202206	101125	135151	216224	142148	225237	408412	126130	167173	0	148148	216216	114116	182182
LP14_227013.09	","	110110	130130	198210	101121	129135	212220	142142	225237	392392	126136	141167	87105	152152	224224	110116	176178
LP14_227014.03	","	106110	130134	202206	101101	135143	224224	142152	225237	408408	126130	167171	95095	148152	216216	116128	182186
LP14_227014.04	","	106110	130134	202206	109109	135151	220224	142152	225237	392412	126130	141173	87095	148152	216216	116128	182186
LP14_227014.08	","	106118	130130	190210	121125	129145	220228	140148	225237	400400	114126	167177	87087	158158	226226	116128	176182
POP																	
VA14_225421.01	","	110110	130134	210210	117125	129149	212224	140140	231237	392400	132136	171171	95105	148154	224224	114116	178186
VA14_225421.02	","	110110	130134	206210	117125	129145	224224	140148	231237	400404	134136	149149	87105	148158	224224	114126	172186
VA14_225421.03	","	110118	130130	206210	125125	129137	212212	140148	231233	404408	130134	147175	87105	154158	224226	116116	178186
VA14_225421.04	","	118118	130134	202214	117125	129135	212224	142148	237243	400404	134136	171171	87105	138148	224224	114116	172178
VA14_225421.05	","	110118	130134	190210	117125	129137	208208	146148	231231	400400	118132	169175	103107	148148	216216	114116	172186
VA14_225421.08	","	110110	102102	290298	0	165165	180180	150152	317333	364364	114116	183185	65065	154154	214214	96096	184194
VA14_225421.09	","	118118	134134	210214	125125	129149	208208	142148	231231	400408	130132	141141	103107	148158	216216	114114	186186
VA14_225421.1	","	110118	134134	210214	117117	129149	208208	148148	231231	400400	132136	169175	107107	148148	216216	114116	176186
VA14_225422.01	","	106110	130134	210214	125125	129137	208212	146148	231231	392392	128130	141171	87105	148154	224224	112116	178186
VA14_225422.02	","	110110	130134	210210	125125	137149	212212	146148	231233	392404	130132	175175	87095	154154	224234	116116	178186
VA14_225422.03	","	110118	130134	210210	117125	129149	212212	140148	231237	392400	130136	171175	95105	152154	224234	116126	178186
VA14_225422.04	","	110118	130134	210214	117125	129145	212212	140142	231237	400404	126136	147175	91105	138152	224224	116126	178186
VA14_225422.05	","	118118	130134	210210	121125	129129	212224	140148	231243	392400	126136	149175	95105	148154	224224	114116	186186
VA14_225422.06	","	110118	130134	210210	125125	149149	208212	146148	231231	392404	126130	171171	87101	154154	224226	116116	176178
VA14_225422.07	","	110110	134134	210210	121125	129129	212224	140148	231243	392408	130132	149175	95107	148154	224224	114116	178186
VA14_225422.08	","	110110	134134	210210	117125	129137	212224	148148	231237	392400	130132	171175	95105	148154	224224	114126	186186
VA14_225422.09	","	110110	130134	210214	125125	135149	212224	142148	233237	404408	130136	171171	87105	154158	216224	116126	172176
VA14_225422.1	","	110118	130134	202210	121125	129129	212212	140140	231237	392408	130136	149175	95107	148154	224234	114116	186186
VA14_225422.11	","	110110	134134	202214	121125	129145	220224	140148	231243	400400	130132	149149	91107	148158	224224	116126	178186
VA14_225422.12	","	110110	130134	202214	117125	129149	212220	142148	231243	400408	130136	171171	105105	148156	224224	0	186186
VA14_225422.13	","	110118	130134	206210	125125	129149	208212	140148	231237	404408	130136	175175	87095	154156	216224	116116	178178
VA14_225422.14	","	110118	130134	210214	125125	135149	212212	142148	231231	404404	130136	175175	87087	154158	216226	116126	178186
VA14_225422.15	","	110118	130134	210210	121125	129149	212212	140148	231243	392408	132136	149171	95107	148154	224224	116126	178186
POP																	
AC14_225521.01	","	110118	134134	190202	117121	135149	220220	146148	231239	400408	126134	149171	87095	148152	216234	110110	174186
AC14_225521.02	","	106110	134134	190202	117121	135135	220220	142142	231239	400404	126136	141171	95095	148152	216234	110110	186186
AC14_225521.03	","	106110	134134	190190	121121	135135	220224	142148	231239	400404	134136	141171	95107	148152	224224	110116	172186
AC14_225521.04	","	110110	134134	202202	121121	129135	220220	142148	233239	400400	128134	141171	95095	148160	224234	110110	178186
AC14_225521.05	","	110110	134134	190190	117121	129149	0	142148	225233	0	128134	149171	87095	148160	224234	110110	186186
AC14_225521.06	","	110110	102102	290290	125125	165165	180180	150152	317333	364364	108116	183185	65065	154154	214214	96096	184194
AC14_225521.07	","	110110	102102	298298	0	165165	180180	150152	317333	364364	108108	183185	65065	154154	214214	96096	194194
AC14_225521.08	","	110110	134134	190206	125125	129145	208212	146148	231231	400400	118132	149169	87107	152158	224224	114116	172186
AC14_225521.09	","	110110	102102	298298	0	165165	180180	148150	317333	364364	108108	183185	65065	154154	214214	96096	184194
AC14_225521.1	","	110110	102102	290298	0	165165	180180	148150	333333	364364	108116	183185	65065	154154	214214	96096	184194
POP																	
JAG14_226121.01	","	110114	130130	198214	129129	135145	216216	140148	231231	400408	122122	149149	101105	146148	230230	116116	176178
JAG14_226121.02	","	110114	130134	198214	129129	135137	228228	142148	231231	400408	122122	149149	93105	146148	230230	114116	176178
JAG14_226121.03	","	114114	134134	214214	129129	135145	208228	140148	231231	408408	122122	141149	105105	148148	230230	116116	176178
JAG14_226121.04	","	110114	130134	214214	129129	135145	216228	142148	231235	400400	122134	149149	105105	148148	230230	116116	176178
JAG14_226121.05	","	110114	130134	202214	129129	137145	216228	140140	231231	400408	122126	149149	87105	148160	230230	114116	176178
JAG14_226121.06	","	110114	130134	198202	129129	135137	228228	140148	231231	400400	122122	149149	93105	148160	230230	116116	176176
JAG14_226121.07	","	110110	130134	198214	129129	135145	208216	140142	231231	400408	122134	149149	101105	148148	230234	116116	176178
JAG14_226121.08	","	110110	134134	202214	129129	135145	208216	140142	231235	408408	122126	149149	105105	148160	230234	116116	176176
JAG14_226122.01	","	110110	130134	202214	129129	137145	212216	148148	231231	400408	122126	149149	87105	148160	230234	114116	176178
JAG14_226122.02	","	110114	130134	214214	129129	135137	212216	140148	231235	400408	122134	149149	101105	148160	230230	114116	176178
JAG14_226122.03	","	110110	130130	198198	129129	137137	216228	140148	231231	400408	122126	149149	93105	148160	230234	114116	176178
JAG14_226122.04	","	110110	130130	202214	129129	137137	228228	142148	231231	408408	122122	149149	87105	148160	230230	116116	176176
JAG14_226122.05	","	110110	130130	214214	129129	137145	212228	148148	231235	408408	122122	149149	105105	148160	230230	116116	176196
POP																	
JDM14_226221.01	","	102110	0	270290	0	151161	180180	152154	313313	0	102102	191195	65065	154164	208210	96096	186186
JDM14_226221.02	","	102106	102126	286290	101101	147161	180180	152154	313329	0	122124	0	0	154164	206208	96096	188188
JDM14_226222.01	","	0	130130	0	97129	9595	0	140148	0	0	150150	0	0	158160	192192	116118	0
JDM14_226222.02	","	110118	134138	210210	129129	129145	212220	140148	225229	400408	114132	141141	101101	148158	216216	116116	178186
JDM14_226222.03	","	110110	138138	210210	125125	129129	212220	140148	243243	400408	132136	141141	87101	148152	216216	116116	178178
JDM14_226222.04	","	110110	130134	210210	125129	129145	212212	148148	225243	400400	132136	149171	87087	148158	216234	110116	178178
JDM14_226222.05	","	110110	130138	198198	125129	129137	212220	148148	225225	400404	132132	175175	95095	148160	224224	122122	174186
JDM14_226222.06	","	102110	0	286290	125129	151151	180180	152154	317327	0	102124	0	0	152154	208214	96096	174186
JDM14_226222.07	","	106110	102126	286286	125129	147151	180180	152154	329329	0	122124	0	0	154154	208214	96124	188188
JDM14_226222.08	","	106110	102102	286286	125125	147151	180180	154154	317329	0	122124	0	0	154154	214214	96096	174186
JDM14_226222.09	","	102106	102126	286286	97125	147161	180180	152154	329329	0	122124	157157	0	154154	214214	96096	174186
POP																	
FSJ14_228013.01	","	110118	142142	206210	129129	129137	224224	140142	225237	400404	114130	149149	87105	148148	226234	116116	178186
FSJ14_228013.03	","	110118	142142	206206	109129	129137	212224	140146	223225	404404	132136	149149	87087	148148	234234	106116	174174
FSJ14_228013.05	","	118118	142142	206210	121129	129129	216224	140146	223225	404404	134136	149149	87109	148148	230230	116116	174176
FSJ14_228014.09	","	110118	134142	206210	129129	129129	212220	140142	225237	404404	114136	149155	87087	148148	226226	116116	174174
FSJ14_228015.07	","	106110	138142	190210	105109	129149	224224	146148	225237	392400	110136	155167	93109	148148	224234	106120	186186
FSJ14_228015.09	","	106118	134138	210210	101101	149149	220224	142146	225237	400408	134136	155155	95105	148160	226226	106116	186186
FSJ14_228021.01	","	106118	138142	202210	101101	149149	216224	146148	225237	404404	130132	149167	87109	148154	234234	110120	178186
FSJ14_228021.02	","	118118	134134	202210	121129	137137	220224	146148	223237	404408	110136	149171	95105	148160	226234	106110	174186
FSJ14_228021.03	","	106118	138142	202210	101105	149149	220224	146148	225225	392404	130132	149167	109109	148154	232234	106106	178186
FSJ14_228021.04	","	106118	134142	210210	109129	129149	216224	146148	223223	392400	130136	149155	87109	148160	234234	118120	174182
FSJ14_228021.05	","	110118	130138	190210	101105	145149	212216	148148	223223	400404	134136	141155	87109	148154	226226	120120	174176
FSJ14_228021.06	","	118118	130130	210210	105129	129149	212224	146148	225225	404412	132132	149171	109109	154160	232234	120120	176176
FSJ14_228022.01	","	106118	130138	202210	101125	149149	220220	142146	225237	400408	132136	149165	87105	148154	232234	106120	176176
FSJ14_228022.02	","	106118	134138	210210	101105	137149	216220	142148	225225	392404	130132	155165	87109	146148	226234	106110	176186
FSJ14_228022.03	","	106118	134138	202210	105105	137149	216224	146148	225237	404404	130132	149171	87109	148154	226234	110120	186186
FSJ14_228022.04	","	106118	130142	210210	101101	137149	220224	146148	225225	392404	132134	149155	87087	148154	224226	110110	176186
FSJ14_228022.05	","	118118	142142	210210	105129	129137	212212	148148	223225	404404	130132	149171	93109	148154	224226	116120	176176
FSJ14_228022.06	","	110118	130142	194210	101101	129137	216224	148148	235237	0	130132	155165	87087	148152	226234	116120	178186
FSJ14_228022.07	","	110118	130142	202210	105125	129137	220220	146148	223237	400404	134136	149167	87109	148148	222226	110118	176186
FSJ14_228022.08	","	110118	134142	210210	105129	149149	212224	146148	223223	392400	132136	149155	109109	148154	226234	116118	174176
FSJ14_228022.09	","	110110	102102	298298	105105	153153	180180	150152	317317	0	106114	147149	0	154154	210216	96096	184184
																	
		685	11296	0.060640935													
